# Supplementary material for: Self-assembly of nanocrystal checkerboard patterns via non-specific interactions
Source: Nat Commun. 2024 May 9;15:3913. doi: 10.1038/s41467-024-47572-2 (PMC11081958; doi:10.1038/s41467-024-47572-2)
Supplement: Supplementary file 3 — Source Data [file 41467_2024_47572_MOESM3_ESM.zip]

Archive with 11 entries (10 files):
- Source_data/Main_manuscript.xlsx
- Source_data/Supplementary_figure1.csv
- Source_data/Supplementary_figure14.xlsx
- Source_data/Supplementary_Figure2/
- Source_data/Supplementary_Figure2/1vs11fourier.csv
- Source_data/Supplementary_Figure2/1vs2fourier.csv
- Source_data/Supplementary_Figure2/1vs4_5fourier.csv
- Source_data/Supplementary_Figure2/allPEGfourier.csv
- Source_data/Supplementary_Figure2/CheckerBoardfourier.csv
- Source_data/Supplementary_Figure7.txt
- Source_data/Supplementary_figure8.xlsx
