# Supplementary material for: Self-assembly of nanocrystal checkerboard patterns via non-specific interactions
Source: Nat Commun. 2024 May 9;15:3913. doi: 10.1038/s41467-024-47572-2 (PMC11081958; doi:10.1038/s41467-024-47572-2)
Supplement: Supplementary file 3 — Source Data [file 41467_2024_47572_MOESM3_ESM.zip › Source_data/Main_manuscript.xlsx]

## Sheet: Figure 1f
index_n	Simulated Checkerboard	peg_c16_1isto3	all_peg
0.25	-0.431607	-0.554027	-0.493764
0.75	0.338222	-0.164739	-0.00646987
1.25	-1.28178	-0.995267	-1.14012
1.75	1.31385	0.425907	1.61804
2.25	-2.63151	-1.44011	0.726146
2.75	3.26196	1.16901	-0.106289
3.25	-6.71016	-3.54578	-1.34382
3.75	18.2778	8.53481	2.24795
4.25	19.1577	9.12602	1.35444
4.75	-5.79945	-3.25295	-0.289233
5.25	2.8792	1.08974	-1.08461
5.75	-1.69665	-0.678108	0.876982
6.25	0.176008	1.45566	-1.41767
6.75	0.58849	-1.29018	1.26753
7.25	-3.56889	0.0502423	-3.17526

## Sheet: Figure 2c
orientation-probability
1	face	0.939
2	edge	0.061
3	vertex	0

## Sheet: Figure 2d
X	Data	Y	Data	Error	Data
0	0	0	0
5	0	0.471767	0.261448
10	0	1.36156	0.524258
15	0	2.37425	0.786123
20	0	3.70838	1.04717
25	0	5.21331	1.3065
30	0	5.77137	1.5647
35	0	4.77981	1.81569
40	0	3.68565	2.05822
45	0	3.3204	2.30535
45	0	3.3204	0
45	5	3.49211	0.261424
45	10	4.71327	0.5211
45	15	6.75504	0.780449
45	20	9.56791	1.03703
45	25	13.189	1.29161
45	30	17.0485	1.55013
45	35	18.6763	1.80579
45.4	18.8959	2.04799
45	45	20.1591	2.28801

## Sheet: Figure 2e_Edge-edge
X	Data	Y	Data	Error	Data
Total
9	0	0
8.5	-0.990934	0.2568
8	-2.23788	0.510605
7.5	-3.93887	0.764204
7	-5.7426	1.0221
6.5	-7.87075	1.27933
6	-10.7427	1.53656
5.5	-14.7192	1.7892
5	-23.2992	2.04846
4.5	-36.8743	2.30296
4	-55.8737	2.56594
3.5	-71.5515	2.83954
3	-79.6554	3.11349
2.5	-73.4607	3.39146
2	-45.692	3.67438
1.5	7.45921	3.96504
1	119.761	4.26397
Hydrophobic
9	0	0
8.5	-0.979843	0.076307
8	-1.90773	0.150908
7.5	-2.92305	0.226957
7	-4.30572	0.302511
6.5	-6.36978	0.375945
6	-8.90992	0.449439
5.5	-12.232	0.521981
5	-21.113	0.594427
4.5	-35.1729	0.667895
4	-54.4374	0.754403
3.5	-71.2925	0.8504
3	-82.5349	0.964568
2.5	-81.9787	1.08735
2	-60.9184	1.22872
1.5	-17.9276	1.38251
1	81.7346	1.55162
Hydrophilic
9	0	0
8.5	-0.011092	0.246473
8	-0.330144	0.489674
7.5	-1.01582	0.733076
7	-1.43688	0.981413
6.5	-1.50098	1.22901
6	-1.83282	1.47552
5.5	-2.48722	1.71897
5	-2.18612	1.97013
4.5	-1.70142	2.21462
4	-1.43632	2.46334
3.5	-0.258979	2.71943
3	2.87955	2.9695
2.5	8.51804	3.21834
2	15.2262	3.4633
1.5	24.8475	3.70992
1	38.0267	3.95668
0.5	55.0001	4.20572
0	85.592	4.45573

## Sheet: Figure 2e_Face-face
X	Data	Y	Data	Error	Data
Total
10	0	0
9.5	-1.22158	0.332784
9	-2.31595	0.651498
8.5	-2.60777	0.986878
8	-2.69426	1.31716
7.5	-0.836701	1.63647
7	4.10429	1.96569
6.5	14.5039	2.29657
6	35.5753	2.60069
5.5	59.9434	2.92044
5	93.2451	3.2313
4.5	137.69	3.54142
4	219.347	3.85982
3.5	349.84	4.20311
3	606.63	4.54708
2.5	1033.65	4.92909
2	1808	5.31502
Hydrophobic
10	0	0
9.5	-0.464871	0.074789
9	-0.750642	0.149792
8.5	-1.70267	0.224926
8	-3.26471	0.299782
7.5	-5.64771	0.372014
7	-9.82926	0.44616
6.5	-14.5866	0.517044
6	-17.2019	0.587736
5.5	-23.2328	0.664492
5	-32.3241	0.741421
4.5	-44.5176	0.840423
4	-44.6434	0.950063
3.5	-21.7498	1.0854
3	59.5368	1.23476
2.5	226.991	1.42203
2	560.749	1.62545
Hydrophilic
10	0	0
9.5	-0.755301	0.246188
9	-1.56314	0.491464
8.5	-0.903082	0.742148
8	0.572106	0.989763
7.5	4.81166	1.2348
7	13.9365	1.47935
6.5	29.1005	1.72628
6	52.7954	1.97242
5.5	83.2043	2.22253
5	125.61	2.47364
4.5	182.26	2.73109
4	264.055	2.99067
3.5	371.669	3.25992
3	547.187	3.53317
2.5	806.299	3.82608
2	1247.25	4.11864

## Sheet: Figure 3f-j
(2π/3a, 2fold)	(2π/3a, 4fold)
0.02	0.08
0.02	0.01
0.01	0.03
0.1	0.12
0.01	0.17
