# Supplementary material for: Self-assembly of nanocrystal checkerboard patterns via non-specific interactions
Source: Nat Commun. 2024 May 9;15:3913. doi: 10.1038/s41467-024-47572-2 (PMC11081958; doi:10.1038/s41467-024-47572-2)
Supplement: Supplementary file 3 — Source Data [file 41467_2024_47572_MOESM3_ESM.zip › Source_data/Supplementary_figure1.csv]

Image[NumericArray[{{2.3287220756174065*^-6, 2.2567530777450884*^-7, 1.375630745314993*^-6, 1.2563742757265572*^-6, 3.3298229595857265*^-7, 1.1566997955014813*^-6, 2.889892698476615*^-7, 4.28000873853307*^-7, 3.495814269172115*^-7, 3.0968320174906694*^-7, 1.392241642861336*^-6, 4.267918995992659*^-7, 5.484010401346495*^-8, 5.257458610685717*^-7, 7.201290230796076*^-8, 5.208266884437762*^-7, 9.774…
