# Supplementary material for: Self-assembly of nanocrystal checkerboard patterns via non-specific interactions
Source: Nat Commun. 2024 May 9;15:3913. doi: 10.1038/s41467-024-47572-2 (PMC11081958; doi:10.1038/s41467-024-47572-2)
Supplement: Supplementary file 3 — Source Data [file 41467_2024_47572_MOESM3_ESM.zip › Source_data/Supplementary_figure14.xlsx]

## Sheet: Checkerboard
X	Data	Y	Data	Error	Data
10	0	0
9.5	-0.080263	0.362448
9	-0.130354	0.720697
8.5	-0.266822	1.08105
8	-0.327424	1.4411
7.5	0.070908	1.8005
7	0.094967	2.15859
6.5	-0.467472	2.52145
6	-0.939711	2.87943
5.5	-1.68607	3.23851
5	-2.56093	3.59941
4.5	-3.69608	3.95494
4	-6.29893	4.31361
3.5	-10.3057	4.67197
3	-15.2474	5.03209
2.5	-21.0837	5.3965
2	-27.6267	5.75283
1.5	-35.6196	6.11209
1	-51.4467	6.47687
0.5	-74.0887	6.83804
0	-97.858	7.20446

## Sheet: Linear
X	Data	Y	Data	Error	Data
8	0	0
7.5	-0.106499	0.363654
7	-0.182041	0.726596
6.5	-0.112567	1.08667
6	-0.016875	1.45001
5.5	-0.096045	1.80708
5	-0.551467	2.1639
4.5	-1.62727	2.52727
4	-2.87703	2.88716
3.5	-4.3297	3.24958
3	-6.18505	3.61148
2.5	-8.41175	3.97124
2	-11.0175	4.33198
1.5	-14.7514	4.6928
1	-22.8645	5.05373
0.5	-34.1888	5.41178
0	-45.9158	5.77776

## Sheet: Serpentine
X	Data	Y	Data	Error	Data
8	0	0
7.5	-0.061076	0.361686
7	-0.362431	0.722224
6.5	-0.821164	1.08438
6	-1.19505	1.44688
5.5	-1.25492	1.81003
5	-1.61373	2.17213
4.5	-2.75712	2.5343
4	-4.33318	2.89144
3.5	-6.47456	3.24973
3	-9.01795	3.60731
2.5	-11.7594	3.96546
2	-15.2909	4.33121
1.5	-19.9024	4.69355
1	-28.2875	5.05624
0.5	-39.8142	5.41862
0	-51.7538	5.78182

## Sheet: Triangle
X	Data	Y	Data	Error	Data
7.5	0	0
7	0	0
6.5	0	0
6	-0.00129	2.56482
5.5	-0.38739	2.93231
5	-1.48153	3.30533
4.5	-3.41563	3.67921
4	-6.34613	4.06667
3.5	-10.4586	4.44391
3	-15.9733	4.81577
2.5	-23.1514	5.19785
2	-32.3026	5.59944
1.5	-43.7946	6.00597
1	-58.0634	6.38926
0.5	-75.6262	6.77577
0	-97.0965	7.18216
