# Supplementary material for: Self-assembly of nanocrystal checkerboard patterns via non-specific interactions
Source: Nat Commun. 2024 May 9;15:3913. doi: 10.1038/s41467-024-47572-2 (PMC11081958; doi:10.1038/s41467-024-47572-2)
Supplement: Supplementary file 3 — Source Data [file 41467_2024_47572_MOESM3_ESM.zip › Source_data/Supplementary_Figure2/1vs11fourier.csv]

Image[NumericArray[{{7.182411536632571*^-7, 2.592186376659811*^-7, 6.098004234900145*^-8, 1.3796642051033814*^-8, 1.4392649916317168*^-7, 5.100815414493809*^-8, 3.5594680980466364*^-7, 1.75570107785461*^-7, 5.403416025728802*^-7, 1.8145810543046537*^-7, 3.593749795527401*^-7, 1.0413234008410654*^-7, 7.813937230594092*^-8, 2.4507981422061675*^-8, 1.522728894087777*^-7, 5.296297178603027*^-9, 1.546…
