# Supplementary material for: Self-assembly of nanocrystal checkerboard patterns via non-specific interactions
Source: Nat Commun. 2024 May 9;15:3913. doi: 10.1038/s41467-024-47572-2 (PMC11081958; doi:10.1038/s41467-024-47572-2)
Supplement: Supplementary file 3 — Source Data [file 41467_2024_47572_MOESM3_ESM.zip › Source_data/Supplementary_Figure2/1vs4_5fourier.csv]

Image[NumericArray[{{5.990973495073604*^-9, 8.881050916897948*^-8, 2.3999322706913517*^-7, 1.7098865656706153*^-9, 5.361803090409012*^-8, 1.6167055605365022*^-7, 2.1614091849642136*^-7, 1.7727921886034892*^-6, 1.3485324643625063*^-6, 9.029660645865079*^-7, 5.66557730508066*^-7, 1.9496972925026057*^-7, 7.495592058148759*^-7, 4.0561335623579*^-8, 8.846319019539806*^-7, 5.969571930108941*^-7, 2.4177…
