# Supplementary material for: Self-assembly of nanocrystal checkerboard patterns via non-specific interactions
Source: Nat Commun. 2024 May 9;15:3913. doi: 10.1038/s41467-024-47572-2 (PMC11081958; doi:10.1038/s41467-024-47572-2)
Supplement: Supplementary file 3 — Source Data [file 41467_2024_47572_MOESM3_ESM.zip › Source_data/Supplementary_Figure2/allPEGfourier.csv]

Image[NumericArray[{{2.775474001737166*^-7, 1.8411255950923078*^-6, 6.62457921407622*^-7, 4.0146051105693914*^-7, 1.4801451015955536*^-6, 2.53679051098743*^-8, 1.589526874568037*^-7, 3.387432201407137*^-8, 9.053555345417408*^-7, 2.1375129222178657*^-7, 8.663881345682967*^-8, 5.877041644453129*^-7, 8.93106459898263*^-7, 4.897302119388769*^-8, 6.490878377007903*^-7, 4.6091136596260185*^-7, 3.658166…
