# Supplementary material for: Self-assembly of nanocrystal checkerboard patterns via non-specific interactions
Source: Nat Commun. 2024 May 9;15:3913. doi: 10.1038/s41467-024-47572-2 (PMC11081958; doi:10.1038/s41467-024-47572-2)
Supplement: Supplementary file 3 — Source Data [file 41467_2024_47572_MOESM3_ESM.zip › Source_data/Supplementary_Figure2/CheckerBoardfourier.csv]

Image[NumericArray[{{9.566014114170684*^-8, 1.0385739379614733*^-8, 4.9282274261486236*^-8, 7.537212809438643*^-8, 6.455463221755053*^-7, 4.4007112620647604*^-8, 5.1365422137905625*^-8, 4.810150358025567*^-7, 1.8842703397581317*^-8, 1.217057654656628*^-8, 5.0763645731422*^-8, 6.997653656526381*^-8, 6.131552510169058*^-8, 5.233381372704571*^-8, 2.3497941370465014*^-8, 1.1726411486279176*^-7, 2.492…
