# Supplementary material for: Self-assembly of nanocrystal checkerboard patterns via non-specific interactions
Source: Nat Commun. 2024 May 9;15:3913. doi: 10.1038/s41467-024-47572-2 (PMC11081958; doi:10.1038/s41467-024-47572-2)
Supplement: Supplementary file 3 — Source Data [file 41467_2024_47572_MOESM3_ESM.zip › Source_data/Supplementary_figure8.xlsx]

## Sheet: Hydrophilic 25%
X	Data	Y	Data	Error	Data
Edge-edge
-10	0	0
-9.5	-0.063564	0.538108
-9	0.729109	1.08047
-8.5	1.78328	1.61836
-8	2.25367	2.15793
-7.5	3.67391	2.69466
-7	5.71358	3.22913
-6.5	8.19947	3.76505
-6	13.3846	4.29901
-5.5	22.1788	4.8397
-5	31.7689	5.38233
-4.5	45.7734	5.92514
-4	65.0071	6.46276
-3.5	93.012	6.99754
-3	134.371	7.53518
-2.5	188.318	8.07118
-2	263.803	8.61534
-1.5	374.486	9.15815
Face-face
-10	0	0
-9.5	-0.867783	0.534753
-9	-1.12073	1.07014
-8.5	-1.58848	1.60664
-8	-0.997846	2.14416
-7.5	2.61798	2.68077
-7	8.02392	3.21443
-6.5	16.3099	3.74823
-6	29.6967	4.2818
-5.5	48.9937	4.82179
-5	78.8984	5.36334
-4.5	121.188	5.90597
-4	182.424	6.44504
-3.5	265.196	6.98476
-3	408.02	7.53252

## Sheet: Hydrophilic 75%
X	Data	Y	Data	Error	Data
Edge-edge
-9	0	0
-8.5	-0.011092	0.246473
-8	-0.330144	0.489674
-7.5	-1.01582	0.733076
-7	-1.43688	0.981413
-6.5	-1.50098	1.22901
-6	-1.83282	1.47552
-5.5	-2.48722	1.71897
-5	-2.18612	1.97013
-4.5	-1.70142	2.21462
-4	-1.43632	2.46334
-3.5	-0.258979	2.71943
-3	2.87955	2.9695
-2.5	8.51804	3.21834
-2	15.2262	3.4633
-1.5	24.8475	3.70992
-1	38.0267	3.95668
-0.5	55.0001	4.20572
0	85.592	4.45573
Face-face
-10	0	0
-9.5	-0.755301	0.246188
-9	-1.56314	0.491464
-8.5	-0.903082	0.742148
-8	0.572106	0.989763
-7.5	4.81166	1.2348
-7	13.9365	1.47935
-6.5	29.1005	1.72628
-6	52.7954	1.97242
-5.5	83.2043	2.22253
-5	125.61	2.47364
-4.5	182.26	2.73109
-4	264.055	2.99067

## Sheet: Hydrophilic 92%
X	Data	Y	Data	Error	Data
Edge-edge
-9	0	0
-8.5	-0.085326	0.110244
-8	-0.535703	0.218318
-7.5	-0.718871	0.325525
-7	-0.856799	0.436172
-6.5	-1.25293	0.54408
-6	-1.92065	0.653787
-5.5	-3.01273	0.764012
-5	-4.24873	0.878161
-4.5	-5.49558	0.990171
-4	-6.8696	1.10302
-3.5	-7.79419	1.21741
-3	-7.46471	1.33164
-2.5	-5.87809	1.44595
-2	-2.7712	1.56225
-1.5	2.42646	1.67924
-1	9.28784	1.79735
-0.5	18.6886	1.9152
0	29.8879	2.03426
Face-face
-10	0	0
-9.5	-0.059764	0.109467
-9	-0.278864	0.219092
-8.5	-1.34389	0.327667
-8	-2.94936	0.436993
-7.5	-4.49732	0.546263
-7	-5.75391	0.658747
-6.5	-6.56122	0.771172
-6	-6.33424	0.882534
-5.5	-4.89024	0.99592
-5	-2.5566	1.11108
-4.5	0.957323	1.22668
-4	7.53259	1.34593
-3.5	16.9783	1.46984
-3	35.7035	1.59633
-2.5	70.0688	1.72873
-2	134.598	1.86512
-1.5	245.222	2.01725
-1	670.77	2.17304

## Sheet: Hydrophobic 25%
X	Data	Y	Data	Error	Data
Edge-edge
-10	0	0
-9.5	-0.381005	0.077302
-9	-1.40067	0.155304
-8.5	-2.24494	0.230596
-8	-2.87104	0.305711
-7.5	-4.51371	0.382628
-7	-6.1985	0.455842
-6.5	-7.73215	0.531845
-6	-10.1453	0.607412
-5.5	-13.1578	0.684257
-5	-16.0197	0.760444
-4.5	-18.7891	0.837478
-4	-21.4259	0.913717
-3.5	-24.8707	0.98591
-3	-28.5044	1.06124
-2.5	-29.2724	1.13429
-2	-28.1649	1.20844
-1.5	-27.8722	1.28302
-1	-24.9327	1.36102
-0.5	-18.6006	1.44201
0	-12.442	1.52844
Face-face
-10	0	0
-9.5	1.41907	0.07796
-9	2.31665	0.157198
-8.5	3.61281	0.235044
-8	4.22678	0.312256
-7.5	3.46386	0.388817
-7	2.39137	0.464754
-6.5	0.123033	0.538393
-6	-3.91529	0.612429
-5.5	-18.1142	0.686603
-5	-31.5005	0.757227
-4.5	-31.2308	0.849996
-4	-10.1406	0.953359
-3.5	34.2938	1.07293
-3	140.788	1.208
-2.5	312.421	1.3684

## Sheet: Hydrophpbic 92%
X	Data	Y	Data	Error	Data
Edge-edge
-9	0	0
-8.5	0.241008	0.041093
-8	0.704044	0.081076
-7.5	0.734772	0.121454
-7	0.647839	0.162513
-6.5	0.622187	0.203338
-6	0.679063	0.243611
-5.5	0.478888	0.284134
-5	-3.80521	0.324544
-4.5	-12.9574	0.368731
-4	-26.9498	0.428705
-3.5	-39.0666	0.499617
-3	-47.5264	0.592022
-2.5	-47.7664	0.695986
-2	-36.0655	0.821053
-1.5	-11.6351	0.955935
-1	40.3205	1.10338
-0.5	138.044	1.27159
0	406.379	1.45295
Face-face
-10	0	0
-9.5	-0.023094	0.04109
-9	0.140783	0.08187
-8.5	0.522362	0.122584
-8	0.674277	0.162462
-7.5	0.568336	0.202007
-7	0.253332	0.242293
-6.5	-0.397715	0.282574
-6	-4.58319	0.322414
-5.5	-39.1805	0.364138
-5	-70.4807	0.423259
-4.5	-95.1753	0.542803
-4	-100.068	0.66167
-3.5	-69.8154	0.830347
-3	12.0488	1.00505
-2.5	180.738	1.22122
-2	561.582	1.44574

## Sheet: Hydrophobic 75%
X	Data	Y	Data	Error	Data
Edge-edge
-9	0	0
-8.5	-0.979843	0.076307
-8	-1.90773	0.150908
-7.5	-2.92305	0.226957
-7	-4.30572	0.302511
-6.5	-6.36978	0.375945
-6	-8.90992	0.449439
-5.5	-12.232	0.521981
-5	-21.113	0.594427
-4.5	-35.1729	0.667895
-4	-54.4374	0.754403
-3.5	-71.2925	0.8504
-3	-82.5349	0.964568
-2.5	-81.9787	1.08735
-2	-60.9184	1.22872
-1.5	-17.9276	1.38251
-1	81.7346	1.55162
-0.5	287.569	1.74679
Face-face
-10	0	0
-9.5	-0.464871	0.074789
-9	-0.750642	0.149792
-8.5	-1.70267	0.224926
-8	-3.26471	0.299782
-7.5	-5.64771	0.372014
-7	-9.82926	0.44616
-6.5	-14.5866	0.517044
-6	-17.2019	0.587736
-5.5	-23.2328	0.664492
-5	-32.3241	0.741421
-4.5	-44.5176	0.840423
-4	-44.6434	0.950063
-3.5	-21.7498	1.0854
-3	59.5368	1.23476
-2.5	226.991	1.42203

## Sheet: Total 25%
X	Data	Y	Data	Error	Data
Edge-edge
-10	0	0
-9.5	-0.444144	0.542694
-9	-0.670914	1.09016
-8.5	-0.4612	1.63281
-8	-0.617165	2.17579
-7.5	-0.839885	2.71763
-7	-0.485019	3.25677
-6.5	0.467217	3.79799
-6	3.23922	4.33604
-5.5	9.02085	4.88033
-5	15.7491	5.42709
-4.5	26.9842	5.97426
-4	43.581	6.51559
-3.5	68.1411	7.05418
-3	105.867	7.59568
-2.5	159.053	8.13512
-2	235.653	8.68227
-1.5	346.629	9.23043
Face-face
-10	0	0
-9.5	0.551447	0.539948
-9	1.19624	1.07939
-8.5	2.02477	1.62066
-8	3.2295	2.16375
-7.5	6.08241	2.70526
-7	10.4147	3.24422
-6.5	16.4313	3.78223
-6	25.7798	4.31937
-5.5	30.878	4.86314
-5	47.396	5.40863
-4.5	89.9546	5.95854
-4	172.281	6.50827
-3.5	299.488	7.05907
-3	548.805	7.62332

## Sheet: Total 75%
X	Data	Y	Data	Error	Data
Edge-edge
-9	0	0
-8.5	-0.990934	0.2568
-8	-2.23788	0.510605
-7.5	-3.93887	0.764204
-7	-5.7426	1.0221
-6.5	-7.87075	1.27933
-6	-10.7427	1.53656
-5.5	-14.7192	1.7892
-5	-23.2992	2.04846
-4.5	-36.8743	2.30296
-4	-55.8737	2.56594
-3.5	-71.5515	2.83954
-3	-79.6554	3.11349
-2.5	-73.4607	3.39146
-2	-45.692	3.67438
-1.5	7.45921	3.96504
-1	123.736	4.26397
-0.5	359.127	4.58131
Face-face
-10	0	0
-9.5	-1.22158	0.332784
-9	-2.31595	0.651498
-8.5	-2.60777	0.986878
-8	-2.69426	1.31716
-7.5	-0.836701	1.63647
-7	4.10429	1.96569
-6.5	14.5039	2.29657
-6	35.5753	2.60069
-5.5	59.9434	2.92044
-5	93.2451	3.2313
-4.5	137.69	3.54142
-4	219.347	3.85982

## Sheet: Total 92%
X	Data	Y	Data	Error	Data
Edge-edge
-9.001	0	0
-8.501	0.155682	0.116992
-8.001	0.168342	0.231582
-7.501	0.015901	0.345742
-7.001	-0.20896	0.463481
-6.501	-0.630744	0.578124
-6.001	-1.24159	0.694441
-5.501	-2.53385	0.811104
-5.001	-8.05394	0.931644
-4.501	-18.4529	1.0521
-4.001	-33.8194	1.17998
-3.501	-46.8608	1.31427
-3.001	-54.9911	1.46074
-2.501	-53.6444	1.61498
-2.001	-38.8365	1.78533
-1.501	-9.15003	1.96273
-1.001	50.1341	2.15179
-0.501	164.678	2.35585
-0.001	486.521	2.57693
Face-face
-10	0	0
-9.5	-0.082858	0.116782
-9	-0.138081	0.232859
-8.5	-0.821527	0.34854
-8	-2.27509	0.464863
-7.5	-3.92898	0.580621
-7	-5.50058	0.699976
-6.5	-6.95892	0.819795
-6	-10.9174	0.938449
-5.5	-44.0708	1.05888
-5	-73.0373	1.18813
-4.5	-94.2179	1.35401
-4	-92.5353	1.52107
-3.5	-52.8371	1.72969
-3	47.7523	1.94416
-2.5	251.21	2.19504
-2	697.726	2.45687
